# Supplementary material for: Using landscape genomics to assess local adaptation and genomic vulnerability of a perennial herb Tetrastigma hemsleyanum (Vitaceae) in subtropical China
Source: Front Genet. 2023 Apr 18;14:1150704. doi: 10.3389/fgene.2023.1150704 (PMC10151583; doi:10.3389/fgene.2023.1150704)
Supplement: Supplementary file 2 [file DataSheet1.xlsx]

## Sheet: TableS1
Table S1 Genetic and environmental data for 24 Tetrastigma hemsleyanum sampling sites in China. For each site (Site ID corresponds to Figure 1) we provide coordinates (Latitude, Longitude) sample size per site, and environmental data for mean diurnal range (BIO2), mean temperature of wettest quarter (BIO8), precipitation of wettest month (BIO13), precipitation seasonality (BIO15), precipitation o…
Site ID	Location	Sample Size	Latitude	Longitude	BIO2 (°C)	BIO8 (°C)	BO13 (mm)	BIO15 (mm)	BIO19 (mm)	AIT	CMI	GDD0	PETS (mm month-1)	PETWaQ (mm month-1)	PETWeQ (mm month-1)	P	HE	FIS
SW1	Guilin, Guangxi province	5	110.299	25.0811	7.69667	23.2847	347	66.5462	197	25.95	0.28	85374	4168.23	156.42	149.06	0.9653	0.0445	-0.0041
SW2	Leye, Guangxi province	4	106.561	24.7878	8.02167	23.4847	238	80.1894	60	38.75	0.05	77526	3306.44	134.74	134.74	0.9526	0.0616	0.0434
SW3	Nandan, Guangxi province	6	107.519	24.9644	7.79667	23.1353	245	71.4392	92	22.47	0.17	77220	3324.06	133.36	133.36	0.9516	0.0643	0.0358
SW4	Yuanling, Hunan province	7	110.229	28.5269	7.96333	21.1573	248	59.7049	122	11.41	0.16	75420	4572.28	155.13	148.07	0.9427	0.0776	0.0501
SW5	Yongzhou, Hunan province	7	111.453	26.1842	7.38533	22.4827	226	50.4359	198	30.37	0.18	78714	4316.88	149	120.41	0.9619	0.0507	0.0109
SW6	Huaping, Guangxi province	6	109.914	25.6239	6.969	18.29	294	60.5606	184	12.83	0.36	62748	3438.7	127.37	122.01	0.9501	0.0643	0.0175
CC1	Jishou, Hunan province	8	109.599	28.3403	7.70567	23.4593	234	58.8704	109	5.95	0.22	65718	4229.1	142.37	135.71	0.88	0.1567	0.0771
CC2	Mt.Emei, Sichaun province	6	103.403	29.5461	6.90933	22.3673	324	91.3995	56	43.48	0.26	65826	3873.77	130.55	119.21	0.94	0.0805	0.0884
CC3	Mt.Jinfo, Chongqing province	6	107.324	29.1131	6.43567	20.2887	187	61.5359	70	22.83	0.25	58716	3927.01	127.07	121.27	0.9224	0.1037	0.0482
CC4	Malipo, Yunnan province	8	104.839	23.1175	7.93433	21.556	364	92.0327	60	46	0.22	72324	2792.09	120.51	120.51	0.949	0.0687	0.0419
CC5	Meitan, Guizhou province	7	107.414	27.5364	7.305	21.14	189	64.3403	65	15.06	0.11	63162	4130.14	136.8	131.34	0.9268	0.0986	0.0283
CC6	Pengshui, Chongqing province	4	108.16	29.31	6.684	23.608	203	61.875	69	31.62	0.14	70848	4473.24	146.27	139.75	0.9388	0.0799	0.0278
CC7	Xingshan, Hubei province	5	110.688	31.4331	8.415	21.768	206	64.1169	64	16.1	0.12	51930	3942.11	129.33	129.33	0.9429	0.0748	0.018
CC8	Zhangjiajie, Hunan province	6	110.826	29.6447	7.579	21.7173	216	56.277	106	0	0.31	60012	3919.67	131.15	125.48	0.924	0.1028	0.0693
EC1	Jinggangshan, Jiangxi province	8	114.213	26.8211	7.77833	19.4167	247	48.8618	222	15.21	0.37	66366	3734.21	133.7	111.51	0.9287	0.097	0.0976
EC2	Fuyang, Zhejiang province	5	119.796	29.9875	7.75367	23.4833	214	45.78	176	12.67	0.26	68904	4174.92	141.45	136.15	0.9332	0.125	0.025
EC3	Jianyang, Fujian province	8	117.837	27.1656	8.88033	21.238	324	63.7625	221	13.04	0.37	77634	3779.1	145.49	122.49	0.9208	0.1062	0.0305
EC4	Kaihua, Zhejiang province	8	118.308	29.4572	7.6	19.0373	300	55.2179	213	3.3	0.43	65970	3885.57	133.81	113.02	0.9176	0.1107	0.0287
EC5	Ningbo, Zhejiang province	8	121.789	29.805	6.90067	25.244	180	42.5672	170	0	0.34	67158	3389	113.9	113.9	0.9288	0.0954	0.0437
EC6	Wuyi, Zhejiang province	8	119.616	28.6283	8.95867	24.4327	262	50.3427	187	17.35	0.22	75456	4168.04	148.6	124.48	0.9381	0.075	-0.0436
SC1	Duheng, Guangdong province	8	114.29	24.7764	7.99633	22.3313	297	62.3636	191	27.05	0.29	82710	3367.05	142.81	121.43	0.9353	0.0864	0.0093
SC2	Sanming, Fujian province	7	117.4	26.3	9.03467	22.378	276	61.474	195	21.81	0.23	83052	4040.39	157.46	133.34	0.9375	0.0843	0.053
HN	Janfengling, Hainan province	7	108.829	18.7069	6.76267	26.0967	240	78.012	69	60.24	-0.02	103932	2042.72	130.9	114.58	0.9605	0.0535	0.0218
TW	Mt.Ali.Taiwan province	4	120.781	23.4353	5.882	19.532	441	83.0635	121	44.77	0.62	69804	1924.3	109.06	109.06	0.9434	0.0687	0.085

## Sheet: TableS2
Table S2. Summary of variables selected in the landscape genomic analysis. Citation for variable sources are as follows：A: WorldClim data; B:Metzger et al.(2013); C:Elikana John et al.(2020); D: Thornthwaite(1948); E:Willmott and Feddema(1992); F:Vorosmarty et al.(2005).
Variable abbreviation	Brief description	Source
BIO2，Mean Diurnal Range (°C)1	Mean Diurnal Range (Mean of monthly (max temp - min temp))	A
BIO8，Mean Temperature of Wettest Quarter (°C)1	Mean Temperature of Wettest Quarter	A
GDD0, Growing Degree Days2	sum of mean monthly temperature for months with mean temperature greater than 0℃ multiplied by number of days	B
BIO13, Precipitation of Wettest Month (mm)1	This index identifies the total rainfall that prevails during the wettest month	C
BIO15, Precipitation Seasonality1	Precipitation Seasonality (Coefficient of Variation)	A
BIO19, Precipitation of Coldest Quarter1	Precipitation of Coldest Quarter	A
PETs, PET Seasonality (mm month-1)2	Monthly variability in potential evapotranspiration	B
PETWaQ, PET Warmest Quarter (mm month-1)2	Mean monthly PET of warmest quarter	B
PETWeQ, PET Wettest Quarter (mm month-1)2	Mean monthly PET of wettest quarter	B
AIT, Aridity Index Thornthwaite2	Thornthwaite aridity index: index of the degree of water deficit below water need	D
CMI, Climatic Moisture Index2	Ametric of relative wetness and aridity	E,F
1From the WorldClim data (http://www.worldclim.oig/)
2From the ENVIREM dataset (envirem.github.io)

## Sheet: TableS3
Table S3. Summary statistics for all individuals of specific-locus amplified fragment sequencing (SLAF-seq) data processing
SampleID	Total Reads	GC Content(%)	Q30(%)	SLAF number	Average Depth	Total SNP	SNP number
CC1-JS10	9528495	41.45	96.08	512682	16.108	12815312	2860847
CC1-JS12	7002868	41.15	96.25	423758	13.9286	12815312	2437904
CC1-JS13	5040273	41.4	96.13	350862	11.55	12815312	2073389
CC1-JS14	3266548	41.25	96.34	324878	8.4407	12815312	1584496
CC1-JS3	5854354	40.52	94.36	501900	9.6555	12815312	2794394
CC1-JS5	6042974	41.87	95.72	474163	10.5323	12815312	2697960
CC1-JS6	5020882	40.91	94.42	433479	9.5194	12815312	2402693
CC1-JS9	7332487	40.09	95.27	534102	11.6175	12815312	2996909
CC2-EMS2	3681913	40.57	95.94	270095	11.0521	12815312	1581336
CC2-EMS3	2321493	40.94	96.16	234444	7.6814	12815312	1414630
CC2-EMS4	3685443	40.72	95.78	276243	10.9994	12815312	1643554
CC2-EMS6	3294956	40.72	95.94	261203	9.99	12815312	1517991
CC2-EMS7	3011997	40.84	96.27	234715	10.5492	12815312	1383866
CC2-EMS8	3379278	40.64	95.39	302518	8.7622	12815312	1869381
CC3-JFS1	7288124	41.64	95.64	504902	11.8399	12815312	2958367
CC3-JFS10	6216890	40.54	96	411230	13.1284	12815312	1651140
CC3-JFS12	3689665	40.68	95.13	350069	8.6625	12815312	2039057
CC3-JFS13	4414579	41.16	95.96	301811	12.2987	12815312	1830996
CC3-JFS2	7405137	41.2	94.74	435439	14.1483	12815312	2604771
CC3-JFS5	9754869	41.01	96.3	441679	19.3336	12815312	2563837
CC4-MLP1	4564177	41.46	96.03	361648	10.0139	12815312	1888153
CC4-MLP10	3920954	41.69	96.03	293578	10.9922	12815312	1546948
CC4-MLP3	4857811	41.67	95.59	352865	11.3252	12815312	1816584
CC4-MLP4	4787038	41.04	95.02	366356	10.642	12815312	1974520
CC4-MLP5	4420026	41.57	96.08	317952	11.5632	12815312	1659710
CC4-MLP6	3942741	42.82	95.94	325231	9.3397	12815312	1836742
CC4-MLP7	5059432	41.26	95.82	360081	11.3383	12815312	1980813
CC4-MLP8	4356154	41.72	96.33	312396	11.532	12815312	1691990
CC5-MT12	6605529	41.17	95.95	383184	14.4663	12815312	2138152
CC5-MT13	5074100	41.67	96.14	369017	11.1521	12815312	2105679
CC5-MT14	5480836	42.34	95.74	417765	9.9496	12815312	2480891
CC5-MT2	4481455	42.27	95.95	381951	9.2873	12815312	2180471
CC5-MT4	7317423	41.19	95.89	424084	14.5762	12815312	2366297
CC5-MT5	7036994	41.28	95.99	445445	13.3111	12815312	2530500
CC5-MT8	6038181	40.53	95.11	415888	12.0816	12815312	2325111
CC6-PS1	4403900	40.87	95.72	329212	11.0425	12815312	1902880
CC6-PS3	5646813	41.38	95.76	371603	12.9125	12815312	2109635
CC6-PS7	4657072	42.63	95.25	368582	10.1431	12815312	2254650
CC6-PS8	3515067	41.29	95.42	307252	9.3765	12815312	1696667
CC7-XS1	3582252	40.86	95.36	336177	8.9071	12815312	2000109
CC7-XS2	5913029	41.09	95.38	405637	12.1629	12815312	2336054
CC7-XS5	3276959	41.4	95.94	310128	8.8843	12815312	1830041
CC7-XS6	5604214	40.96	94.8	405855	11.3479	12815312	2410843
CC7-XS9	5990706	41.27	96.05	367509	13.8392	12815312	2188800
CC8-ZJJ1	4500012	42.38	95.79	331374	11.012	12815312	2042688
CC8-ZJJ10	4366458	40.56	95.08	319483	11.1408	12815312	1893968
CC8-ZJJ13	5123179	40.69	95.61	352920	11.9488	12815312	2111199
CC8-ZJJ3	7725879	41.73	95.77	411900	15.7591	12815312	2496315
CC8-ZJJ6	6657385	41.74	95.94	415244	13.4918	12815312	2525446
CC8-ZJJ7	2505282	42.32	96.13	261701	7.3073	12815312	1594768
EC1-JGS10	8180397	41.72	95.67	452536	15.4914	12815312	2577346
EC1-JGS11	5557874	41.81	95.6	369101	12.7533	12815312	2117631
EC1-JGS12	6161971	41.5	95.7	374383	13.9746	12815312	2160343
EC1-JGS13	5107707	41.56	96.22	359723	11.9159	12815312	1925551
EC1-JGS3	4844048	40.81	96.05	339727	12.111	12815312	1887398
EC1-JGS7	3964800	40.71	95.25	343060	9.8133	12815312	1939371
EC1-JGS8	6581417	41.87	95.73	412240	13.6773	12815312	2378586
EC1-JGS9	8378953	41.94	95.67	427000	16.6503	12815312	2455901
EC2-FY1	4532046	41.15	95.25	381544	9.9128	12815312	2257001
EC2-FY2	6822862	42.29	94.96	344931	15.8613	12815312	965532
EC2-FY3	12688055	42.33	95.74	539853	19.9474	12815312	644399
EC2-FY4	4196630	40.95	95.11	294286	11.3456	12815312	981047
EC2-FY5	8450362	41.34	95.09	402402	18.1774	12815312	422340
EC3-JY1	7763602	41.51	96.11	430271	15.8982	12815312	2572152
EC3-JY2	6291940	42.2	96.11	404487	13.3423	12815312	2439278
EC3-JY4	13165601	41.46	96.29	469775	25.0529	12815312	2747454
EC3-JY10	7378470	41.17	95.05	437075	14.6159	12815312	2589211
EC3-JY11	10118724	40.79	95.41	463188	19.1524	12815312	2726785
EC3-JY12	6879041	41	94.88	424595	13.9664	12815312	2518840
EC3-JY2	6598312	42.37	96.51	377715	15.4062	12815312	2245677
EC3-JY3	5300257	41.93	96.17	351858	12.9361	12815312	2115944
EC4-KH11	7703972	42.15	95.69	419474	15.9817	12815312	2501146
EC4-KH12	5162364	42.16	96.21	387075	11.3057	12815312	2343217
EC4-KH13	9367034	41.66	95.85	440036	18.5473	12815312	2629047
EC4-KH15	7342835	41.3	95.8	433895	14.6246	12815312	2649135
EC4-KH3	8121343	40.83	95.07	437613	16.097	12815312	2644916
EC4-KH7	8013822	40.92	96.27	418341	17.01	12815312	2479132
EC4-KH8	6412954	42.15	95.78	396870	13.8651	12815312	2420259
EC4-KH9	4494854	43.47	95.32	338084	10.7143	12815312	2101140
EC5-NB12	4478185	41.11	95.56	350599	11.0389	12815312	2115229
EC5-NB13	6677814	41.57	96.18	410205	14.0502	12815312	2453867
EC5-NB15	5605700	41.64	95.89	369962	12.8938	12815312	2266377
EC5-NB16	7041372	42.07	95.98	401743	14.9651	12815312	2485207
EC5-NB3	4771856	41.92	94.93	356403	11.3683	12815312	2204624
EC5-NB4	6386610	40.87	96.23	398616	13.9264	12815312	2344449
EC5-NB5	4066741	40.98	96.15	328489	10.88	12815312	1964427
EC5-NB6	5980993	40.84	95.5	379685	13.7484	12815312	2230813
EC6-WY1	5148016	43.08	95.52	377750	11.1124	12815312	2413464
EC6-WY2	5443129	41.8	95.81	376053	12.3444	12815312	2276512
EC6-WY3	3971710	42.26	95.28	330944	9.7535	12815312	2002149
EC6-WY4	7032037	40.95	95.99	391041	15.6787	12815312	2333924
EC6-WY5	5693516	41.92	96.22	412678	11.3864	12815312	2522057
EC6-WY6	3951596	42.87	95.39	351994	8.8211	12815312	2249514
EC6-WY7	5753626	41.4	94.7	417335	11.5843	12815312	2491057
EC6-WY8	6156822	41.43	95.63	377140	13.9594	12815312	2263859
SC1-DH18	5292323	42.04	96.09	400334	10.4993	12815312	2205223
SC1-DH19	4226284	40.72	95.06	384312	9.0515	12815312	2037177
SC1-DH20	6458578	40.96	96.2	435267	12.4909	12815312	2273152
SC1-DH21	7852787	41.71	95.61	435657	15.01	12815312	2315467
SC1-DH22	6096748	42.38	95.71	396759	12.8541	12815312	2090554
SC1-DH24	6009009	40.99	96.05	390331	12.9751	12815312	2036385
SC1-DH28	6836856	40.65	96.1	503459	11.4654	12815312	2509915
SC1-DH4	7302658	41.7	96.2	428458	14.1035	12815312	2318239
SC2-SM1	4014171	41.42	95.7	317169	10.5856	12815312	1660328
SC2-SM2	3608442	41.44	95.71	281966	10.7001	12815312	1480189
SC2-SM3	5181535	40.75	95.47	383664	11.3507	12815312	2013280
SC2-SM5	4918850	41.34	96.16	351305	11.4837	12815312	1877157
SC2-SM7	4652324	41.88	96.22	360703	10.4989	12815312	1909838
SC2-SM8	6159327	41.04	96.45	388110	13.6912	12815312	1972505
SC2-SM9	4759828	41.76	96.02	321414	12.1976	12815312	1691415
SW1-GL1	4559384	41.05	96.11	349196	10.8978	12815312	1811397
SW1-GL13	3184758	41.64	95.92	310989	8.1967	12815312	1656320
SW1-GL16	4088085	41.34	95.66	359386	9.113	12815312	1901906
SW1-GL2	4853163	40.21	95.71	344528	12.1248	12815312	1714641
SW1-GL6	4877653	40.24	94.92	345920	11.9103	12815312	1757854
SW2-LY1	5571850	40.65	95.74	347483	13.6572	12815312	1790139
SW2-LY12	4004648	40.21	94.99	301132	10.8392	12815312	1415984
SW2-LY14	5160894	40.58	95.77	330798	13.0635	12815312	1677342
SW2-LY7	6842785	40.54	94.8	377770	15.1976	12815312	1887717
SW3-ND1	5441582	40.54	95.63	376168	12.191	12815312	1934303
SW3-ND11	5833157	40.2	95	359543	13.8354	12815312	1762258
SW3-ND12	5808050	40.33	95.07	351463	13.9883	12815312	1786635
SW3-ND2	5940300	40.34	95.3	360967	13.6109	12815312	1709323
SW3-ND3	4868193	41.93	95.8	371238	10.5235	12815312	1998141
SW3-ND9	4078361	39.91	95.33	351523	9.6347	12815312	1828865
SW4-YL1	4948933	42.02	96.11	388856	10.2006	12815312	2010748
SW4-YL10	4596484	40.31	95.36	386563	9.9698	12815312	1993811
SW4-YL3	4889698	41.31	96.48	387202	10.6209	12815312	1859032
SW4-YL6	6322634	42.06	95.91	389044	13.6875	12815312	2041392
SW4-YL7	5970241	40.67	95.44	429115	11.6185	12815312	2205717
SW4-YL8	4531331	42.28	95.89	382598	9.4364	12815312	1911197
SW4-YL9	6893091	40.81	96.01	438190	13.3745	12815312	2215791
SW5-YZ1	2926644	41.92	95.72	321701	6.9459	12815312	1733740
SW5-YZ11	4790258	41.74	96.02	381895	10.6016	12815312	1926823
SW5-YZ12	3420348	40.58	95.81	357803	7.924	12815312	1825566
SW5-YZ13	3818933	40.75	96.37	374848	8.5562	12815312	1881520
SW5-YZ14	6849922	40.74	95.73	367399	16.0035	12815312	1834738
SW5-YZ15	4867554	40.42	96.04	369996	11.2777	12815312	1888843
SW5-YZ5	4240925	41.36	94.1	412061	8.0896	12815312	1997724
SW6-HP10	4836897	40.33	95.72	337805	12.1203	12815312	1842580
SW6-HP11	5047451	40.35	95.64	348366	12.1726	12815312	1909821
SW6-HP12	5010261	40.83	96.3	357494	11.5796	12815312	1916977
SW6-HP5	3446020	41.37	96.04	262896	10.5576	12815312	1488419
SW6-HP8	2951977	40.61	96.3	301444	7.8742	12815312	1640217
SW6-HP9	4845682	40.26	95.02	366392	10.9444	12815312	2028223
TW1	3464390	41.5	95.88	277172	9.7815	12815312	1133037
TW2	5206850	41.45	95.55	326297	12.7252	12815312	1506546
TW3	4642504	41.62	95.54	340886	10.9126	12815312	1744478
TW4	4726344	41.31	95.26	378315	9.7579	12815312	1831159
HN-JFL1	3831784	42.38	94.81	343022	8.4753	12815312	1658440
HN-JFL10	2429226	41.7	95.42	256102	7.4908	12815312	1301652
HN-JFL2	2024614	42.35	93.53	200589	7.2134	12815312	1049025
HN-JFL5	3292009	41.25	95.87	282183	9.6163	12815312	1410291
HN-JFL6	4634851	41.81	96.16	335510	11.2167	12815312	1688307
HN-JFL8	4899459	41.43	95.48	355360	11.2169	12815312	1785274
HN-JFL9	5278432	41.67	96.06	370711	11.4545	12815312	1918595
average	5.45195e+06	41.3307	95.686	371467	12.0478	12815312	2.02616e+06

## Sheet: TableS4
Table S4. Paired population-level FST estimated using Weir and Cockerham's method.
	CC2	CC3	EC1	CC4	CC5	CC6	CC7	CC8	EC2	EC3	EC4	EC5	EC6	SC1	SC2	SW1	SW6	CC1	SW2	SW3	SW4	SW5	HN	TW
CC2	0	0.183557	0.270133	0.219538	0.199043	0.223586	0.224255	0.181054	0.374699	0.266039	0.263146	0.274312	0.325998	0.319909	0.312738	0.369169	0.252409	0.22575	0.346331	0.343506	0.327465	0.359638	0.330887	0.307518
CC3	0.183557	0	0.27036	0.233065	0.191426	0.0785004	0.153824	0.120921	0.362567	0.265926	0.263975	0.274586	0.320065	0.318226	0.313309	0.362424	0.256901	0.215327	0.342712	0.339619	0.325562	0.355326	0.329253	0.30997
EC1	0.270133	0.27036	0	0.28628	0.267054	0.304414	0.303115	0.262504	0.350325	0.244999	0.243296	0.257721	0.304421	0.294494	0.290978	0.38295	0.288489	0.261984	0.363066	0.359427	0.345087	0.373972	0.317468	0.298655
CC4	0.219538	0.233065	0.28628	0	0.232604	0.272308	0.272284	0.226192	0.388998	0.280609	0.278766	0.289917	0.340014	0.330136	0.324145	0.382034	0.271946	0.249161	0.359219	0.35609	0.340775	0.372869	0.342189	0.322423
CC5	0.199043	0.191426	0.267054	0.232604	0	0.232401	0.230605	0.185528	0.36701	0.266549	0.263543	0.276723	0.322589	0.312044	0.307271	0.363449	0.235768	0.220309	0.341919	0.338968	0.324185	0.354767	0.322661	0.302732
CC6	0.223586	0.0785004	0.304414	0.272308	0.232401	0	0.196812	0.162067	0.39477	0.296777	0.294568	0.305156	0.350772	0.346162	0.341948	0.388672	0.296962	0.246868	0.370157	0.366563	0.352368	0.381628	0.360094	0.34308
CC7	0.224255	0.153824	0.303115	0.272284	0.230605	0.196812	0	0.13564	0.396732	0.298237	0.295734	0.306628	0.351795	0.346883	0.342577	0.389533	0.294392	0.243562	0.370329	0.36723	0.352279	0.381954	0.360535	0.341851
CC8	0.181054	0.120921	0.262504	0.226192	0.185528	0.162067	0.13564	0	0.357449	0.258029	0.25596	0.266707	0.313842	0.311541	0.305851	0.357501	0.246894	0.208962	0.336916	0.334265	0.319615	0.34996	0.322122	0.301743
EC2	0.374699	0.362567	0.350325	0.388998	0.36701	0.39477	0.396732	0.357449	0	0.208149	0.204259	0.213517	0.274651	0.391093	0.386569	0.455193	0.40168	0.346486	0.440147	0.435723	0.420146	0.447419	0.41432	0.402398
EC3	0.266039	0.265926	0.244999	0.280609	0.266549	0.296777	0.298237	0.258029	0.208149	0	0.093634	0.110122	0.167123	0.29922	0.292683	0.371648	0.292338	0.259997	0.353787	0.350293	0.335644	0.364015	0.316208	0.296887
EC4	0.263146	0.263975	0.243296	0.278766	0.263543	0.294568	0.295734	0.25596	0.204259	0.093634	0	0.103047	0.161243	0.298505	0.290724	0.368819	0.289001	0.257486	0.351186	0.347866	0.33368	0.361227	0.314401	0.295989
EC5	0.274312	0.274586	0.257721	0.289917	0.276723	0.305156	0.306628	0.266707	0.213517	0.110122	0.103047	0	0.175327	0.311393	0.303392	0.379812	0.301605	0.268976	0.361739	0.358406	0.343545	0.371951	0.32602	0.307322
EC6	0.325998	0.320065	0.304421	0.340014	0.322589	0.350772	0.351795	0.313842	0.274651	0.167123	0.161243	0.175327	0	0.349151	0.344826	0.413099	0.351299	0.306506	0.396414	0.39307	0.378326	0.40525	0.368523	0.354798
SC1	0.319909	0.318226	0.294494	0.330136	0.312044	0.346162	0.346883	0.311541	0.391093	0.29922	0.298505	0.311393	0.349151	0	0.121913	0.37425	0.340382	0.292489	0.353553	0.350312	0.337818	0.365811	0.208062	0.181466
SC2	0.312738	0.313309	0.290978	0.324145	0.307271	0.341948	0.342577	0.305851	0.386569	0.292683	0.290724	0.303392	0.344826	0.121913	0	0.371051	0.334473	0.288705	0.350568	0.347693	0.334865	0.363384	0.202379	0.174988
SW1	0.369169	0.362424	0.38295	0.382034	0.363449	0.388672	0.389533	0.357501	0.455193	0.371648	0.368819	0.379812	0.413099	0.37425	0.371051	0	0.394149	0.243788	0.149921	0.153958	0.140097	0.119196	0.3881	0.370799
SW6	0.252409	0.256901	0.288489	0.271946	0.235768	0.296962	0.294392	0.246894	0.40168	0.292338	0.289001	0.301605	0.351299	0.340382	0.334473	0.394149	0	0.256981	0.372188	0.368335	0.353034	0.384797	0.353021	0.335547
CC1	0.22575	0.215327	0.261984	0.249161	0.220309	0.246868	0.243562	0.208962	0.346486	0.259997	0.257486	0.268976	0.306506	0.292489	0.288705	0.243788	0.256981	0	0.211949	0.208329	0.192369	0.234745	0.301335	0.282774
SW2	0.346331	0.342712	0.363066	0.359219	0.341919	0.370157	0.370329	0.336916	0.440147	0.353787	0.351186	0.361739	0.396414	0.353553	0.350568	0.149921	0.372188	0.211949	0	0.0796165	0.0827572	0.135882	0.365483	0.34623
SW3	0.343506	0.339619	0.359427	0.35609	0.338968	0.366563	0.36723	0.334265	0.435723	0.350293	0.347866	0.358406	0.39307	0.350312	0.347693	0.153958	0.368335	0.208329	0.0796165	0	0.0788618	0.139275	0.362633	0.342931
SW4	0.327465	0.325562	0.345087	0.340775	0.324185	0.352368	0.352279	0.319615	0.420146	0.335644	0.33368	0.343545	0.378326	0.337818	0.334865	0.140097	0.353034	0.192369	0.0827572	0.0788618	0	0.122341	0.348631	0.329152
SW5	0.359638	0.355326	0.373972	0.372869	0.354767	0.381628	0.381954	0.34996	0.447419	0.364015	0.361227	0.371951	0.40525	0.365811	0.363384	0.119196	0.384797	0.234745	0.135882	0.139275	0.122341	0	0.378749	0.36133
HN	0.330887	0.329253	0.317468	0.342189	0.322661	0.360094	0.360535	0.322122	0.41432	0.316208	0.314401	0.32602	0.368523	0.208062	0.202379	0.3881	0.353021	0.301335	0.365483	0.362633	0.348631	0.378749	0	0.218366
TW	0.307518	0.30997	0.298655	0.322423	0.302732	0.34308	0.341851	0.301743	0.402398	0.296887	0.295989	0.307322	0.354798	0.181466	0.174988	0.370799	0.335547	0.282774	0.34623	0.342931	0.329152	0.36133	0.218366	0

## Sheet: TableS5
Table S5. The analysis of molecular variance (AMOVA) for four geographic regions (Southwest, Central, East,South) of T. hemsleyanum
Souce of variance	d.f.	Sum of squares	Variance components	Percentage variation (%)	Fixation Indices	p-value
Among groups	3	47687.2	188.22589 Va	37	FCT= 0.37005	p < .00001
Among populations within groups	20	34138.8	120.80180 Vb	23.75	FSC= 0.37701	p < .00001
Within populations	288	55894.4	199.62284 Vc	39.25	FST= 0.60754	p < .00001

## Sheet: TableS6
Table S6. List of dbMEM variables and their contribution to SNP variation as determined by forward variable selection with RDA.
Variable	Class	R2	F	p
MEM2	Broad	0.0619	9.904	0.001***
MEM6	Fine	0.0386	6.394	0.001***
MEM4	Broad	0.0211	3.565	0.001***
MEM5	Fine	0.0209	3.582	0.001***
* Note: Cumulatively more variation was explained by variables describing large-scale structure (8.309) than fine-scale geographical structure (5.949). Significance in forward selection was determined by permutation tests.

## Sheet: TableS7
Table S7. Full summary of GDM models
Model	Null deviance	GDM deviance	Percent deviance explained	Intercept
Climate	49.583	42.478	14.33	0.27
Geography	49.583	45.537	8.162	0.409
Climate+Geography	49.583	40.865	17.583	0.179

## Sheet: TableS8
Table S8. Variable contributions for environment GDM model. 3-spline fit.
Code of Predictors	Coefficient1	Coefficient2	Coefficient3	Importance weight
Bio2	0	0	0.081	0.081*
Bio8	0	0.203	0	0.203*
Bio13	0	0	0.099	0.099*
Bio15	0.33	0	0	0.330*
Bio19	0	0.139	0.159	0.298*
AIT	0	0	0	0
CMI	0	0	0	0
GDD0	0	0	0	0
PETs	0	0	0.169	0.169*
PETWaQ	0	0	0	0
PETWeQ	0	0.003	0	0.003
* indicates the significant predictors for GDM model.

## Sheet: TableS9
Table S9. Variable contributions for climate + geography GDM model. 3-spline fit.
Code of Predictors	Coefficient1	Coefficient2	Coefficient3	Importance weight
Geographic	0.073	0.224	0	0.297*
Bio2	0	0	0.087	0.087*
Bio8	0	0.196		0.196*
Bio13	0	0	0.014	0.014
Bio15	0.267	0	0	0.267*
Bio19		0.045	0.158	0.203*
AIT	0	0	0	0
CMI	0	0	0	0
GDD0	0	0	0	0
PETs			0.199	0.199*
PETWaQ	0	0	0	0
PETWeQ	0	0	0	0
* indicates the significant predictors for GDM model.

## Sheet: TableS10
Table S10. 574 outliers identified by all three PD (population differention) methods as indicated by Q-value(Bayescan), KLD (Selestim) and XT X value (Bayesenv). The 107 SNP loci identified by at least two methods were shown in bold.
No.	Loci	Bayescan			Selestim		BayesEnv
		LOG_PO	Q_VALUE		KLD		XT X value
1	100139_116	0.6297	1e-05		18.5874		60.095
2	100305_68	0.5015	0.0002		10.3555		NA
3	103096_237	2.7688	0.0002		10.2471		NA
4	103371_204	0.6994	0.0003		NA		54.108
5	103587_159	1.9155	0.00042		15.0998		NA
6	104958_113	1.4751	0.00044		15.2106		56.45
7	108521_207	0.5827	0.00047		10.3477		52.895
8	110447_57	1.2443	0.00052		15.386		46.001
9	115897_231	1.5186	0.00071		NA		53.211
10	119066_20	2.5516	0.00079		NA		NA
11	123310_103	1.7647	0.00087		10.3171		49.089
12	125503_208	1.8057	0.00138		10.2491		NA
13	139187_192	0.9432	0.00144		10.2675		50.634
14	143934_55	2.1101	0.00157		NA		NA
15	162866_212	2.6187	0.00171		10.3551		47.417
16	167450_174	0.8368	0.00214		10.5015		50.177
17	178908_167	0.7266	0.00243		10.2406		53.657
18	180526_19	0.691	0.00286		10.2827		47.635
19	184660_256	0.6036	0.00286		10.2565		49.429
20	190196_57	1.3813	0.00298		NA		53.8
21	199284_69	1.5373	0.0031		15.5183		46.724
22	199698_69	2.0369	0.00333		15.3245		47.168
23	2108256_27	0.7765	0.00419		15.334		49.574
24	215599_180	0.7826	0.00433		10.3924		51.158
25	2216843_105	1.7833	0.00487		10.2994		51.92
26	2686181_165	2.1275	0.00524		15.3347		NA
27	284940_206	1.3701	0.00524		10.2291		NA
28	293174_144	0.7905	0.00564		NA		54.467
29	313537_227	2.6372	0.0061		NA		51.901
30	326683_146	1.3581	0.00685		10.1965		47.26
31	48933_203	1.1709	0.0071		10.2694		NA
32	432565_240	3.5227	0.00789		NA		50.787
33	49090_106	1.8837	0.00986		NA		NA
34	52901_257	1.8057	0.01118		NA		NA
35	56915_96	1.0247	0.01321		10.2695		NA
36	58424_253	1.3267	0.01412		NA		51.65
37	60443_234	0.8052	0.01462		NA		48.85
38	61257_196	0.6224	0.01566		NA		NA
39	61761_249	2.4072	0.01913		NA		50.594
40	62921_209	1.6792	0.01978		NA		51.039
41	67370_232	1.7699	0.02045		NA		NA
42	74139_235	0.9764	0.02314		NA		52.325
43	74496_254	0.8309	0.02512		NA		47.793
44	75776_245	1.6419	0.02578		NA		49.81
45	76344_114	2.3546	0.02723		NA		51.866
46	77027_186	0.5368	0.02796		NA		NA
47	85858_192	2.3854	0.02944		NA		47.949
48	90143_249	0.7224	0.03019		NA		46.587
49	91083_164	2.6566	0.03404		NA		NA
50	92376_169	1.0427	0.03644		10.3776		51.079
51	92790_115	2.1395	0.03725		NA		51.636
52	93739_92	3.0453	0.03887		10.3117		54.95
53	9430013_256	1.5186	0.04374		10.3388		53.805
54	98538_77	0.6609	0.04626		NA		NA
55	99600_194	3.0453	0.04896		NA		46.548
56	100253_180	NA	NA		NA		56.573
57	101353_196	NA	NA		NA		55.762
58	101439_88	NA	NA		NA		54.598
59	101791_98	NA	NA		NA		54.265
60	101913_245	NA	NA		NA		54.063
61	101925_193	NA	NA		NA		53.426
62	103096_165	NA	NA		NA		53.304
63	10397906_254	NA	NA		NA		52.824
64	104602_215	NA	NA		NA		52.733
65	105962_259	NA	NA		NA		52.567
66	106429_257	NA	NA		NA		52.403
67	106835_196	NA	NA		NA		52.087
68	107012_234	NA	NA		NA		51.995
69	107436_201	NA	NA		NA		51.856
70	107488_179	NA	NA		NA		51.55
71	108420_105	NA	NA		NA		51.219
72	108474_239	NA	NA		NA		51.088
73	108538_146	NA	NA		NA		50.95
74	108918_163	NA	NA		NA		50.948
75	109115_165	NA	NA		NA		50.818
76	109437_194	NA	NA		NA		50.808
77	109999_91	NA	NA		NA		50.798
78	110357_84	NA	NA		NA		50.736
79	111054_116	NA	NA		NA		50.693
80	11232176_109	NA	NA		NA		50.616
81	112891_154	NA	NA		NA		50.422
82	115064_240	NA	NA		NA		50.416
83	116454_100	NA	NA		NA		50.242
84	119691_191	NA	NA		NA		50.129
85	119797_235	NA	NA		NA		50.128
86	119976_102	NA	NA		NA		50.081
87	120157_258	NA	NA		NA		50.021
88	12066731_252	NA	NA		NA		49.953
89	121368_44	NA	NA		NA		49.952
90	121473_173	NA	NA		NA		49.94
91	121583_252	NA	NA		NA		49.91
92	123107_176	NA	NA		NA		49.863
93	123310_189	NA	NA		NA		49.841
94	123597_118	NA	NA		NA		49.815
95	12383950_117	NA	NA		NA		49.785
96	124224_257	NA	NA		NA		49.737
97	124225_150	NA	NA		NA		49.624
98	12456254_85	NA	NA		NA		49.538
99	124842_98	NA	NA		NA		49.494
100	124972_66	NA	NA		NA		49.437
101	125223_259	NA	NA		NA		49.354
102	125624_233	NA	NA		NA		49.293
103	125806_176	NA	NA		NA		49.158
104	126088_251	NA	NA		NA		49.138
105	127629_198	NA	NA		NA		49.131
106	127740_118	NA	NA		NA		49.122
107	129232_243	NA	NA		NA		49.108
108	12948900_189	NA	NA		NA		49.102
109	129603_251	NA	NA		NA		49.091
110	132255_219	NA	NA		NA		49.025
111	133367_222	NA	NA		NA		48.989
112	133893_198	NA	NA		NA		48.965
113	134040_245	NA	NA		NA		48.956
114	13458279_120	NA	NA		NA		48.899
115	134712_70	NA	NA		NA		48.884
116	137546_153	NA	NA		NA		48.832
117	138724_159	NA	NA		NA		48.798
118	140556_79	NA	NA		NA		48.685
119	143845_167	NA	NA		NA		48.661
120	145830_246	NA	NA		NA		48.633
121	146205_231	NA	NA		NA		48.614
122	147549_240	NA	NA		NA		48.594
123	147617_210	NA	NA		NA		48.574
124	148744_257	NA	NA		NA		48.523
125	149753_250	NA	NA		NA		48.418
126	150184_255	NA	NA		NA		48.353
127	150319_108	NA	NA		NA		48.35
128	151297_247	NA	NA		NA		48.288
129	151862_156	NA	NA		NA		48.219
130	153700_37	NA	NA		NA		48.188
131	154881_32	NA	NA		NA		48.145
132	155060_26	NA	NA		NA		48.052
133	155660_237	NA	NA		NA		48.006
134	156036_221	NA	NA		NA		47.994
135	158711_233	NA	NA		NA		47.984
136	159498_107	NA	NA		NA		47.956
137	160517_98	NA	NA		NA		47.906
138	161246_238	NA	NA		NA		47.872
139	163388_247	NA	NA		NA		47.845
140	164156_250	NA	NA		NA		47.747
141	164172_210	NA	NA		NA		47.74
142	165770_164	NA	NA		NA		47.738
143	165839_78	NA	NA		NA		47.717
144	166631_72	NA	NA		NA		47.676
145	166726_153	NA	NA		NA		47.672
146	168350_251	NA	NA		NA		47.667
147	170109_219	NA	NA		NA		47.657
148	171073_114	NA	NA		NA		47.643
149	171606_258	NA	NA		NA		47.585
150	174598_206	NA	NA		NA		47.57
151	175257_236	NA	NA		NA		47.53
152	176055_231	NA	NA		NA		47.44
153	178537_249	NA	NA		NA		47.43
154	178908_162	NA	NA		NA		47.344
155	182413_151	NA	NA		NA		47.323
156	183050_170	NA	NA		NA		47.318
157	183750_227	NA	NA		NA		47.308
158	187614_200	NA	NA		NA		47.212
159	190874_208	NA	NA		NA		47.174
160	196383_250	NA	NA		NA		47.166
161	1982817_225	NA	NA		NA		47.164
162	202948_248	NA	NA		NA		47.134
163	209025_251	NA	NA		NA		47.132
164	209026_187	NA	NA		NA		47.115
165	213119_198	NA	NA		NA		47.114
166	218150_115	NA	NA		NA		47.113
167	220132_254	NA	NA		NA		47.112
168	223872_210	NA	NA		NA		47.076
169	230146_259	NA	NA		NA		47.068
170	236284_192	NA	NA		NA		47.037
171	243456_172	NA	NA		NA		47.005
172	252147_194	NA	NA		NA		46.992
173	272376_204	NA	NA		NA		46.978
174	2869923_98	NA	NA		NA		46.958
175	289492_209	NA	NA		NA		46.956
176	295808_198	NA	NA		NA		46.954
177	297823_152	NA	NA		NA		46.936
178	314293_15	NA	NA		NA		46.933
179	353054_193	NA	NA		NA		46.916
180	3635432_238	NA	NA		NA		46.904
181	393885_171	NA	NA		NA		46.873
182	39994_238	NA	NA		NA		46.849
183	40045_200	NA	NA		NA		46.842
184	40944_92	NA	NA		NA		46.823
185	41479_184	NA	NA		NA		46.82
186	4196719_172	NA	NA		NA		46.809
187	41984_217	NA	NA		NA		46.801
188	41990_205	NA	NA		NA		46.771
189	42065_163	NA	NA		NA		46.769
190	42340_255	NA	NA		NA		46.767
191	42885_176	NA	NA		NA		46.688
192	43122_34	NA	NA		NA		46.681
193	43127_114	NA	NA		NA		46.648
194	43128_224	NA	NA		NA		46.643
195	43461_116	NA	NA		NA		46.641
196	43645_237	NA	NA		NA		46.611
197	44089_108	NA	NA		NA		46.604
198	44371_120	NA	NA		NA		46.578
199	44465_175	NA	NA		NA		46.574
200	44792_83	NA	NA		NA		46.567
201	45074_78	NA	NA		NA		46.563
202	45142_229	NA	NA		NA		46.558
203	45273_60	NA	NA		NA		46.557
204	46350_112	NA	NA		NA		46.534
205	46591_254	NA	NA		NA		46.5
206	46613_227	NA	NA		NA		46.494
207	47030_240	NA	NA		NA		46.489
208	48629_154	NA	NA		NA		46.483
209	49355_249	NA	NA		NA		46.474
210	49478_245	NA	NA		NA		46.419
211	49737_257	NA	NA		NA		46.41
212	50168_256	NA	NA		NA		46.405
213	50506_104	NA	NA		NA		46.388
214	50538_211	NA	NA		NA		46.385
215	50968_252	NA	NA		NA		46.372
216	51603_257	NA	NA		NA		46.344
217	51638_220	NA	NA		NA		46.331
218	51987_223	NA	NA		NA		46.316
219	52065_26	NA	NA		NA		46.306
220	52173_253	NA	NA		NA		46.299
221	52244_103	NA	NA		NA		46.266
222	53258_185	NA	NA		NA		46.255
223	53574_66	NA	NA		NA		46.222
224	53716_238	NA	NA		NA		46.222
225	53732_196	NA	NA		NA		46.216
226	53923_253	NA	NA		NA		46.202
227	54303_256	NA	NA		NA		46.191
228	54371_211	NA	NA		NA		46.133
229	54572_245	NA	NA		NA		46.112
230	54589_186	NA	NA		NA		46.107
231	54746_31	NA	NA		NA		46.103
232	54838_245	NA	NA		NA		46.087
233	54889_40	NA	NA		NA		46.084
234	54925_252	NA	NA		NA		46.07
235	55284_246	NA	NA		NA		46.066
236	56216_214	NA	NA		NA		46.056
237	56381_59	NA	NA		NA		46.023
238	56840_172	NA	NA		NA		46.015
239	57507_232	NA	NA		NA		46.01
240	57704_92	NA	NA		NA		45.973
241	59408_70	NA	NA		NA		45.968
242	59469_19	NA	NA		NA		45.968
243	59530_255	NA	NA		NA		45.96
244	60709_227	NA	NA		NA		45.948
245	60731_224	NA	NA		NA		45.922
246	60908_216	NA	NA		NA		45.904
247	60911_93	NA	NA		NA		45.885
248	61253_36	NA	NA		NA		45.869
249	61610_230	NA	NA		NA		45.864
250	61881_159	NA	NA		NA		45.81
251	62004_257	NA	NA		NA		45.807
252	62155_104	NA	NA		NA		45.753
253	62205_87	NA	NA		NA		45.726
254	62272_197	NA	NA		NA		45.722
255	62312_173	NA	NA		NA		45.711
256	62351_114	NA	NA		NA		45.706
257	62937_252	NA	NA		NA		45.702
258	63549_203	NA	NA		NA		45.681
259	63761_231	NA	NA		NA		45.66
260	64446_87	NA	NA		15.4201		NA
261	106296_81	NA	NA		15.4083		46.959
262	64671_226	NA	NA		15.3781		NA
263	64875_102	NA	NA		15.3034		48.282
264	64876_195	NA	NA		15.1325		NA
265	65648_74	NA	NA		15.1164		NA
266	65921_150	NA	NA		15.0577		NA
267	66491_253	NA	NA		15.0544		54.034
268	66899_240	NA	NA		14.9946		NA
269	66952_215	NA	NA		14.9497		NA
270	67292_121	NA	NA		14.9466		48.812
271	67309_84	NA	NA		14.9291		NA
272	68032_208	NA	NA		14.9182		NA
273	68716_244	NA	NA		14.7494		NA
274	69071_214	NA	NA		14.6558		NA
275	69119_196	NA	NA		14.6501		NA
276	69237_223	NA	NA		14.6305		48.252
277	69254_217	NA	NA		14.4384		NA
278	69272_218	NA	NA		14.2406		NA
279	69614_249	NA	NA		14.2261		NA
280	69793_238	NA	NA		14.0608		NA
281	70290_187	NA	NA		13.984		NA
282	70462_196	NA	NA		13.7207		NA
283	71145_221	NA	NA		10.9309		NA
284	71146_233	NA	NA		10.6157		52.771
285	71346_88	NA	NA		10.561		NA
286	72342_243	NA	NA		10.5393		NA
287	72459_197	NA	NA		10.5278		NA
288	72544_204	NA	NA		10.5101		46.245
289	73888_242	NA	NA		10.5002		NA
290	74292_222	NA	NA		10.4999		NA
291	74597_103	NA	NA		10.4877		NA
292	75434_202	NA	NA		10.4844		NA
293	75650_199	NA	NA		10.47		NA
294	75683_234	NA	NA		10.465		NA
295	75713_210	NA	NA		10.4599		52.543
296	76579_158	NA	NA		10.458		NA
297	76763_142	NA	NA		10.4474		NA
298	77201_164	NA	NA		10.4451		52.51
299	77334_213	NA	NA		10.4341		NA
300	77346_226	NA	NA		10.4316		46.192
301	77816_99	NA	NA		10.4288		NA
302	78128_251	NA	NA		10.4177		NA
303	78890_185	NA	NA		10.416		NA
304	78898_111	NA	NA		10.4108		NA
305	78924_226	NA	NA		10.4091		NA
306	79558_202	NA	NA		10.4056		NA
307	79658_237	NA	NA		10.4044		NA
308	79759_115	NA	NA		10.403		NA
309	80477_115	NA	NA		10.3979		NA
310	80561_116	NA	NA		10.396		52.229
311	81229_211	NA	NA		10.3906		NA
312	81812_249	NA	NA		10.3905		NA
313	82116_199	NA	NA		10.3873		NA
314	82570_230	NA	NA		10.3872		51.283
315	83088_35	NA	NA		10.3857		NA
316	83187_258	NA	NA		10.385		NA
317	83387_107	NA	NA		10.3828		NA
318	83484_114	NA	NA		10.3736		NA
319	83779_179	NA	NA		10.3732		NA
320	84592_159	NA	NA		10.3731		NA
321	84626_101	NA	NA		10.3684		NA
322	85886_212	NA	NA		10.3651		NA
323	86055_253	NA	NA		10.3616		47.516
324	86618_260	NA	NA		10.3614		52.49
325	86643_237	NA	NA		10.361		NA
326	86721_239	NA	NA		10.36		NA
327	86724_257	NA	NA		10.3593		NA
328	86868_239	NA	NA		10.3577		47.333
329	87062_225	NA	NA		10.3574		NA
330	87162_246	NA	NA		10.356		NA
331	87597_57	NA	NA		10.3553		NA
332	87717_229	NA	NA		10.3546		47.096
333	88701_208	NA	NA		10.3531		NA
334	88820_36	NA	NA		10.3524		NA
335	89237_229	NA	NA		10.3522		NA
336	89748_100	NA	NA		10.351		NA
337	90196_183	NA	NA		10.3503		NA
338	90560_63	NA	NA		10.3502		50.798
339	90740_171	NA	NA		10.3486		NA
340	91148_157	NA	NA		10.3485		NA
341	91521_18	NA	NA		10.3462		NA
342	91745_63	NA	NA		10.3449		NA
343	91827_251	NA	NA		10.3415		NA
344	92267_157	NA	NA		10.3409		NA
345	92457_214	NA	NA		10.3379		NA
346	92476_238	NA	NA		10.3371		NA
347	92544_24	NA	NA		10.3344		NA
348	93063_70	NA	NA		10.3327		NA
349	93137_251	NA	NA		10.3324		50.198
350	93340_69	NA	NA		10.3323		NA
351	93522_22	NA	NA		10.3321		NA
352	93857_23	NA	NA		10.3321		47.918
353	95055_257	NA	NA		10.3315		NA
354	95124_252	NA	NA		10.3272		NA
355	95507_60	NA	NA		10.3272		NA
356	95620_80	NA	NA		10.3269		NA
357	96237_154	NA	NA		10.3264		NA
358	96763_218	NA	NA		10.3252		NA
359	96882_250	NA	NA		10.325		46.826
360	97317_216	NA	NA		10.3241		46.206
361	97494_236	NA	NA		10.3222		NA
362	97499_217	NA	NA		10.322		NA
363	98430_257	NA	NA		10.3214		NA
364	98913_237	NA	NA		10.3196		NA
365	99059_7	NA	NA		10.3172		NA
366	99147_252	NA	NA		10.317		NA
367	99161_84	NA	NA		10.3164		50.939
368	99333_246	NA	NA		10.3146		NA
369	99778_228	NA	NA		10.3144		NA
370	99807_64	NA	NA		10.3137		NA
371	100462_28	NA	NA		10.3136		NA
372	100913_189	NA	NA		10.3136		NA
373	101344_245	NA	NA		10.3125		NA
374	102109_54	NA	NA		10.3115		NA
375	10294441_89	NA	NA		10.311		NA
376	100092_240	NA	NA		10.3099		54.514
377	107802_156	NA	NA		10.3095		NA
378	108104_242	NA	NA		10.3085		NA
379	118515_242	NA	NA		10.3083		51.664
380	109077_260	NA	NA		10.308		NA
381	109392_169	NA	NA		10.3079		50.759
382	109776_101	NA	NA		10.3074		NA
383	111049_92	NA	NA		10.3073		NA
384	112920_33	NA	NA		10.3072		52.324
385	113572_212	NA	NA		10.3069		NA
386	113974_46	NA	NA		10.3063		NA
387	114554_255	NA	NA		10.3062		NA
388	11457678_149	NA	NA		10.3056		NA
389	115231_249	NA	NA		10.3041		NA
390	115867_152	NA	NA		10.304		47.184
391	117388_40	NA	NA		10.3037		NA
392	118577_207	NA	NA		10.3035		51.781
393	119176_97	NA	NA		10.3032		NA
394	119317_198	NA	NA		10.3027		NA
395	119369_218	NA	NA		10.3023		NA
396	119833_255	NA	NA		10.3018		NA
397	121550_240	NA	NA		10.3009		NA
398	121893_246	NA	NA		10.3004		NA
399	124303_147	NA	NA		10.2992		50.77
400	124329_87	NA	NA		10.2989		NA
401	126707_124	NA	NA		10.2978		NA
402	127865_211	NA	NA		10.2967		NA
403	124385_250	NA	NA		10.2966		51.987
404	128974_144	NA	NA		10.2965		NA
405	129161_198	NA	NA		10.2962		NA
406	129227_242	NA	NA		10.2962		46.66
407	130017_216	NA	NA		10.2955		NA
408	130033_79	NA	NA		10.2952		48.49
409	130981_253	NA	NA		10.2943		NA
410	131544_107	NA	NA		10.2938		NA
411	132516_48	NA	NA		10.2926		NA
412	133629_175	NA	NA		10.2924		NA
413	135527_248	NA	NA		10.2921		NA
414	135919_187	NA	NA		10.292		NA
415	136831_110	NA	NA		10.2913		NA
416	138078_8	NA	NA		10.2912		47.939
417	138444_153	NA	NA		10.2888		NA
418	139109_232	NA	NA		10.2884		46.129
419	139187_244	NA	NA		10.2884		NA
420	139884_193	NA	NA		10.2877		NA
421	140068_65	NA	NA		10.2861		NA
422	142215_225	NA	NA		10.2853		NA
423	142990_243	NA	NA		10.2843		NA
424	144092_107	NA	NA		10.283		52.352
425	144092_109	NA	NA		10.2825		NA
426	146445_247	NA	NA		10.2825		NA
427	147736_72	NA	NA		10.282		NA
428	149135_76	NA	NA		10.2818		NA
429	150638_238	NA	NA		10.2818		NA
430	150638_252	NA	NA		10.2816		NA
431	150677_179	NA	NA		10.2815		48.782
432	151257_204	NA	NA		10.2814		NA
433	151373_46	NA	NA		10.2812		48.54
434	151641_47	NA	NA		10.281		NA
435	153607_111	NA	NA		10.2805		NA
436	155654_159	NA	NA		10.2787		NA
437	159657_150	NA	NA		10.2778		54.274
438	161146_68	NA	NA		10.2777		NA
439	162911_206	NA	NA		10.2766		NA
440	165500_40	NA	NA		10.2752		NA
441	165842_250	NA	NA		10.2748		47.786
442	167830_237	NA	NA		10.2746		NA
443	168868_13	NA	NA		10.2744		47.477
444	169480_189	NA	NA		10.2742		NA
445	169939_167	NA	NA		10.2728		NA
446	173324_70	NA	NA		10.2725		47.116
447	175139_65	NA	NA		10.2722		NA
448	177170_199	NA	NA		10.2713		NA
449	181259_27	NA	NA		10.2712		NA
450	182454_174	NA	NA		10.271		50.046
451	186191_249	NA	NA		10.2709		46.53
452	188801_114	NA	NA		10.2709		49.381
453	190126_175	NA	NA		10.2708		NA
454	191393_255	NA	NA		10.2708		NA
455	194276_15	NA	NA		10.2698		NA
456	202945_215	NA	NA		10.2693		48.726
457	209432_198	NA	NA		10.269		45.889
458	211114_108	NA	NA		10.2688		46.061
459	211934_122	NA	NA		10.2687		NA
460	213712_246	NA	NA		10.268		NA
461	214261_179	NA	NA		10.2679		NA
462	217817_203	NA	NA		10.2666		NA
463	217817_218	NA	NA		10.2663		NA
464	221394_223	NA	NA		10.266		NA
465	227932_233	NA	NA		10.266		NA
466	228899_228	NA	NA		10.2652		45.833
467	238134_179	NA	NA		10.2651		47.291
468	244696_243	NA	NA		10.2647		NA
469	277604_225	NA	NA		10.2644		NA
470	279457_143	NA	NA		10.2641		51.557
471	282087_43	NA	NA		10.2639		NA
472	283668_149	NA	NA		10.2637		NA
473	285175_121	NA	NA		10.2623		NA
474	359314_240	NA	NA		10.2617		NA
475	3649841_80	NA	NA		10.2611		NA
476	40095_225	NA	NA		10.2608		NA
477	40181_258	NA	NA		10.26		NA
478	40684_176	NA	NA		10.2591		NA
479	409284_159	NA	NA		10.2589		NA
480	41638_209	NA	NA		10.2588		47.629
481	41772_241	NA	NA		10.2585		NA
482	42283_66	NA	NA		10.2567		NA
483	43166_177	NA	NA		10.2563		NA
484	43166_258	NA	NA		10.2556		NA
485	43790_161	NA	NA		10.2553		NA
486	44030_189	NA	NA		10.2549		48.75
487	44724_243	NA	NA		10.2546		NA
488	44970_249	NA	NA		10.2533		NA
489	45814_67	NA	NA		10.2529		NA
490	46601_27	NA	NA		10.2523		NA
491	47059_211	NA	NA		10.2522		NA
492	47130_114	NA	NA		10.252		NA
493	47400_234	NA	NA		10.2519		NA
494	47418_150	NA	NA		10.2515		NA
495	47425_225	NA	NA		10.2511		NA
496	47504_64	NA	NA		10.251		NA
497	47553_144	NA	NA		10.2509		NA
498	47950_240	NA	NA		10.2506		NA
499	49125_167	NA	NA		10.2503		NA
500	499946_44	NA	NA		10.249		NA
501	50102_232	NA	NA		10.2489		NA
502	50662_117	NA	NA		10.2488		NA
503	42542_228	NA	NA		10.2488		47.212
504	50955_92	NA	NA		10.2485		NA
505	50972_59	NA	NA		10.2461		NA
506	51159_179	NA	NA		10.2461		47.416
507	51256_42	NA	NA		10.2451		NA
508	52865_4	NA	NA		10.2445		45.807
509	53214_155	NA	NA		10.2443		NA
510	532882_234	NA	NA		10.2433		NA
511	53306_244	NA	NA		10.2414		46.2
512	53529_123	NA	NA		10.2413		NA
513	54157_40	NA	NA		10.2379		NA
514	54218_115	NA	NA		10.2378		49.402
515	54910_197	NA	NA		10.2376		NA
516	55001_120	NA	NA		10.2375		NA
517	55429_253	NA	NA		10.2368		NA
518	56261_172	NA	NA		10.2342		NA
519	56979_116	NA	NA		10.2338		NA
520	56986_216	NA	NA		10.2334		NA
521	57839_245	NA	NA		10.2321		NA
522	58759_193	NA	NA		10.2311		47.841
523	58792_96	NA	NA		10.2308		NA
524	58992_216	NA	NA		10.2293		NA
525	59210_195	NA	NA		10.2289		NA
526	59408_22	NA	NA		10.2284		NA
527	59863_259	NA	NA		10.2267		NA
528	60143_257	NA	NA		10.2248		NA
529	60430_70	NA	NA		10.2239		NA
530	60506_190	NA	NA		10.2238		NA
531	60745_175	NA	NA		10.2226		NA
532	61842_106	NA	NA		10.2226		NA
533	62350_206	NA	NA		10.2222		NA
534	62950_124	NA	NA		10.2221		NA
535	63728_39	NA	NA		10.221		NA
536	64358_247	NA	NA		10.2197		NA
537	64616_258	NA	NA		10.2194		NA
538	66021_243	NA	NA		10.2183		NA
539	66430_222	NA	NA		10.2181		NA
540	66825_124	NA	NA		10.217		NA
541	67622_232	NA	NA		10.2161		NA
542	68449_12	NA	NA		10.2157		45.722
543	69518_120	NA	NA		10.2155		NA
544	69834_238	NA	NA		10.2149		49.929
545	70334_231	NA	NA		10.2145		52.215
546	70379_44	NA	NA		10.2142		NA
547	70705_163	NA	NA		10.2139		NA
548	71241_90	NA	NA		10.2133		NA
549	7136585_259	NA	NA		10.2128		NA
550	71527_93	NA	NA		10.2128		NA
551	71669_234	NA	NA		10.2119		NA
552	71890_239	NA	NA		10.2103		NA
553	73840_117	NA	NA		10.2081		NA
554	74781_253	NA	NA		10.2065		NA
555	76714_239	NA	NA		10.2051		NA
556	76722_259	NA	NA		10.2045		NA
557	76729_115	NA	NA		10.2033		NA
558	76743_54	NA	NA		10.2024		NA
559	76890_253	NA	NA		10.202		NA
560	77027_172	NA	NA		10.2018		NA
561	77334_122	NA	NA		10.2006		NA
562	77346_223	NA	NA		10.2		NA
563	77798_240	NA	NA		10.1996		NA
564	78115_259	NA	NA		10.1992		NA
565	78924_224	NA	NA		10.199		NA
566	79036_253	NA	NA		10.1984		NA
567	79051_103	NA	NA		10.1978		NA
568	79085_94	NA	NA		10.197		NA
569	79556_236	NA	NA		10.1964		NA
570	79613_52	NA	NA		10.1963		NA
571	79864_110	NA	NA		10.1961		NA
572	79903_95	NA	NA		10.1955		NA
573	80561_57	NA	NA		10.1952		NA
574	81608_39	NA	NA		10.1952		NA

[truncated: 3 more sheets: TableS11, TableS12, Table S13]
